# Supplementary material for: Brain virome dysbiosis in Parkinson’s disease and multiple system atrophy
Source: Front Microbiol. 2025 Oct 22;16:1683277. doi: 10.3389/fmicb.2025.1683277 (PMC12586118; doi:10.3389/fmicb.2025.1683277)
Supplement: Supplementary file 1 [file Table_1.xlsx]

## Sheet: Raw data discovery cohort
Viruses	HC1	HC10	HC11	HC12	HC2	HC3	HC4	HC5	HC6	HC7	HC8	HC9	MSA1	MSA10	MSA2	MSA3	MSA4	MSA5	MSA6	MSA7	MSA8	MSA9	PD1	PD10	PD2	PD3	PD4	PD5	PD6	PD7	PD8	PD9
Viruses;Negarnaviricota;Monjiviricetes;Mononegavirales;_Nyamiviridae;_Nyavirus;_Nyamanini_nyavirus	50	0	0	0	121	20	0	0	0	0	0	0	0	0	0	0	0	0	0	0	0	0	0	0	0	0	0	0	0	0	0	0
Viruses;Artverviricota;Revtraviricetes;Ortervirales;Retroviridae;_Alpharetrovirus;_Avian_myelocytomatosivirus	1	0	0	0	9	0	0	0	0	0	0	0	0	0	0	0	0	0	0	0	0	0	0	0	0	0	0	0	0	0	0	0
Viruses;Artverviricota;Revtraviricetes;Ortervirales;Retroviridae;_Alpharetrovirus;_Fujinami_sarcoma_virus	8	0	1	0	4	2	0	0	1	1	0	0	0	0	0	0	0	0	0	0	0	0	0	0	0	0	0	0	0	0	0	0
Viruses;Artverviricota;Revtraviricetes;Ortervirales;Retroviridae;_Gammaretrovirus;_Abelson_murine_leukemia_virus	270	492	694	192	166	266	92	32	34	50	242	314	186	136	180	190	204	140	372	264	166	242	632	180	176	214	208	368	224	326	240	216
Viruses;Artverviricota;Revtraviricetes;Ortervirales;Retroviridae;_Gammaretrovirus;_Murine_osteosarcoma_virus	802	462	826	370	1063	616	121	143	75	76	240	519	312	239	332	431	285	227	354	363	397	383	567	409	277	360	437	535	966	1033	618	448
Viruses;Artverviricota;Revtraviricetes;Ortervirales;Retroviridae;Gammaretrovirus;Woolly_monkey_sarcoma_virus	379	145	448	189	297	309	107	18	107	120	158	764	233	132	164	145	189	195	126	240	126	113	113	177	183	101	183	164	221	467	252	183
Viruses;Artverviricota;Revtraviricetes;Ortervirales;Retroviridae;Retroviridae_unclassified;Human_endogenouretroviruK	3170	2611	6698	2404	2954	1650	392	202	419	505	2561	1713	1380	1100	2282	1308	1357	1492	1213	2268	1253	1398	1136	1150	1880	1420	1655	1402	780	1650	1312	1344
Viruses;Peploviricota;Herviviricetes;Herpesvirales;Alloherpesviridae;Cyprinivirus;Anguillid_herpesviru1	713	0	0	0	412	384	0	0	0	0	0	0	0	0	0	0	0	0	0	0	0	0	0	0	0	0	0	0	0	0	0	0
Viruses;Peploviricota;Herviviricetes;Herpesvirales;Alloherpesviridae;Ictalurivirus;Ictalurid_herpesviru1	15425	0	0	0	12042	5995	0	0	0	0	0	0	0	0	0	0	0	0	0	0	0	0	0	0	0	0	0	0	0	0	0	0
Viruses;Peploviricota;Herviviricetes;Herpesvirales;Herpesviridae;Muromegalovirus;Murid_betaherpesviru8	230104	0	0	0	502427	125668	0	0	0	0	0	0	0	0	0	0	0	0	0	0	0	0	0	0	0	0	0	0	0	0	0	0
Viruses;Peploviricota;Herviviricetes;Herpesvirales;Herpesviridae;Percavirus;Equid_gammaherpesviru2	341	0	0	0	341	0	0	0	0	0	0	0	0	0	0	0	0	0	0	0	0	0	0	0	0	341	0	0	0	0	0	0
Viruses;Peploviricota;Herviviricetes;Herpesvirales;Herpesviridae;Proboscivirus;Elephantid_betaherpesviru1	7734	0	0	0	12052	10972	0	0	0	0	0	0	0	0	0	0	0	0	0	0	0	0	0	0	0	0	0	0	0	0	0	0
Viruses;Peploviricota;Herviviricetes;Herpesvirales;Herpesviridae;Rhadinovirus;Bovine_gammaherpesviru4	0	0	0	0	82	82	0	0	0	82	0	0	0	0	0	0	0	0	0	0	0	0	0	0	0	0	0	0	0	0	0	0
Viruses;Peploviricota;Herviviricetes;Herpesvirales;Herpesviridae;Simplexvirus;Human_alphaherpesviru2	0	0	0	0	0	0	0	0	0	46	46	46	0	0	0	0	0	0	0	0	0	0	0	0	0	0	0	0	0	0	0	0
Viruses;Peploviricota;Herviviricetes;Herpesvirales;Herpesviridae;Rhadinovirus;Ateline_gammaherpesviru3	1458	0	0	0	2460	1549	0	0	0	0	0	45	0	0	0	0	0	0	45	0	0	45	0	0	0	0	0	0	0	91	0	45
Viruses;Peploviricota;Herviviricetes;Herpesvirales;Herpesviridae;Rhadinovirus;Saimiriine_gammaherpesviru2	2002	200	0	200	2402	2803	0	0	0	0	200	800	200	0	0	0	200	0	0	200	0	0	0	0	200	0	0	0	0	0	0	0
Viruses;Peploviricota;Herviviricetes;Herpesvirales;Herpesviridae;Macavirus;Alcelaphine_gammaherpesviru1	836	33	33	0	1204	468	0	0	133	33	234	33	0	66	0	0	0	0	0	0	0	0	0	0	0	167	0	33	0	0	0	33
Viruses;Peploviricota;Herviviricetes;Herpesvirales;Alloherpesviridae;Cyprinivirus;Cyprinid_herpesviru1	98114	4905	13224	10238	104939	87663	5758	3412	6612	5758	20262	7038	7038	5545	9384	7251	7891	11517	5758	5119	4265	5332	2772	8318	8744	6825	2132	3625	3199	1919	3625	7251
Viruses;Peploviricota;Herviviricetes;Herpesvirales;Alloherpesviridae;_Cyprinivirus;Cyprinid_herpesviru3	46084	11657	30783	17243	50213	42198	1517	1275	2853	2914	21250	12507	4735	6734	9229	8014	10382	16818	7407	3660	2550	4675	3074	8743	5464	9223	4245	3660	3074	1700	2246	5768
Viruses;Peploviricota;Herviviricetes;Herpesvirales;Herpesviridae;Cytomegalovirus;_Aotine_betaherpesviru1	28757	1397	4393	3394	53720	19171	6789	5391	6590	6390	3794	3994	2995	4593	6390	4193	6989	7788	6190	1997	3195	3394	998	5192	5991	4792	1397	3195	1797	2596	1997	4593
Viruses; Uroviricota;Caudoviricetes;Caudovirales;Siphoviridae;Siphoviridae_unclassified;Pseudomonaphage_phi2	0	0	0	0	0	0	0	0	0	0	0	0	0	0	0	0	0	0	27	0	0	0	0	0	0	0	0	80	18	0	0	0
Viruses; Uroviricota;Caudoviricetes;Caudovirales;Siphoviridae;_Siphoviridae_unclassified	0	0	0	0	0	42	0	0	0	0	0	0	0	0	0	0	0	0	27	0	0	49	0	0	0	0	0	80	227	0	0	0
Viruses; Uroviricota;Caudoviricetes;Caudovirales;Podoviridae;_Sp6virus;_Salmonella_viruSP6	0	0	0	0	0	0	0	0	0	0	0	0	599	399	4396	599	2997	2598	5196	0	1199	1598	0	0	199	3797	799	2198	5795	399	1399	999
Viruses;Pisuviricota;Duplopiviricetes;Durnavirales;Partitiviridae;Alphapartitivirus;Vicia_cryptic_virus	54	0	0	0	151	51	0	0	0	0	0	0	0	0	0	0	0	0	0	0	0	0	0	0	0	0	0	0	0	0	0	0
Viruses;incertae sedis;incertae sedis;incertae sedis;Polydnaviridae;Ichnovirus;Hyposoter_fugitivuichnovirus	70098	0	0	0	78302	73827	0	0	0	0	0	0	0	0	0	0	0	0	0	0	0	0	0	0	0	0	0	0	0	0	0	0
Viruses;Pisuviricota;Stelpaviricetes; Patatavirales;Potyviridae;Potyvirus;Dasheen_mosaic_virus	147	0	0	0	291	72	0	0	0	0	0	0	0	0	0	0	0	0	0	0	0	0	0	0	0	0	0	0	0	0	0	0
Viruses;Pisuviricota;Stelpaviricetes;Patatavirales;Poxviridae;Cervidpoxvirus;Mule_deerpox_virus	2692	0	0	0	2692	1884	0	0	0	0	0	0	0	0	0	0	0	0	0	0	0	0	0	0	0	0	0	0	0	0	0	0
Viruses;Cossaviricota;Papovaviricetes;Zurhausenvirales;Papillomaviridae;Omegapapillomavirus;Omegapapillomaviru1	34	0	0	0	40	40	0	0	5	0	0	0	0	0	0	0	0	0	0	0	0	0	0	0	0	0	0	0	0	0	0	0
Viruses;Pisuviricota;Stelpaviricetes;Patatavirales;Poxviridae;Orthopoxvirus;Cowpox_virus	1550	0	387	0	1163	1938	0	0	0	0	0	0	0	0	387	0	0	0	0	387	0	0	0	0	0	0	0	0	0	0	0	0
Viruses;incertae sedis;Naldaviricetes;Lefavirales;Nudiviridae;Alphanudivirus;Gryllubimaculatunudivirus	0	0	1335	267	0	0	0	0	0	0	1068	0	267	0	0	0	0	0	0	0	267	0	534	0	0	0	267	0	0	0	267	0
Viruses;Pisuviricota;Stelpaviricetes;Patatavirales;Poxviridae;Orthopoxvirus;Taterapox_virus	7654	4783	5740	8610	17221	2870	0	0	0	0	2870	956	956	4783	2870	2870	3827	1913	2870	4783	2870	6697	1913	4783	956	1913	0	956	0	1913	4783	4783
Viruses;Kitrinoviricota;Flasuviricetes;Amarillovirales;Flaviviridae;Pestivirus;PestiviruA	18	5	21	7	30	31	5	0	0	0	4	3	2	4	2	4	4	2	4	3	3	5	12	9	6	9	5	6	12	15	11	5
Viruses;Duplornaviricota;Chrymotiviricetes;Ghabrivirales;Totiviridae;Totivirus;Saccharomycecerevisiae_killer_viruM1	241	27	49	20	383	73	6	0	1	7	57	202	1030	3549	4865	3741	3428	4873	2890	4083	1399	2825	3696	5193	1855	4758	1862	3073	3426	3864	2023	2866
Viruses;Kitrinoviricota;Flasuviricetes;Amarillovirales;Flaviviridae;Pestivirus;PestiviruGiraffe_1	49	45	68	50	69	51	8	6	4	5	22	46	33	7	25	23	11	12	23	32	26	24	55	31	26	30	31	52	44	83	43	25
Viruses;incertae sedis;incertae sedis;incertae sedis;Polydnaviridae;Ichnovirus;Glypta_fumiferanae_ichnovirus	332175	55677	97199	79269	410500	108493	4718	5662	3774	9436	78325	59451	10380	11324	24535	17929	33972	34916	20760	9436	5662	8493	943	30197	23591	13211	8493	7549	5662	1887	1887	14155

## Sheet: Raw data validation cohort
Viruses	PD55	PD73	PD76	PD78	PD98	PD0	PD3	PD6	PD7	PD8
Pestivirus_A	4	0	2	1	2	3	0	2	0	0
Geobacillus_virus_E2	0	0	0	0	0	0	0	0	0	9
Macaca_mulatta_polyomavirus_1	8	2	0	0	0	0	0	0	0	0
Pseudomonas_virus_LKA1	0	26	0	0	0	0	0	0	0	0
White_clover_mosaic_virus	0	30	0	0	0	0	0	0	0	0
Escherichia_virus_HK022	0	0	0	0	0	0	44	0	0	0
Ateline_gammaherpesvirus_3	0	0	0	0	0	0	0	0	45	0
Propionibacterium_virus_P100A	75	0	0	0	0	0	0	0	0	0
Pseudomonas_virus_gh1	8	0	0	0	0	0	0	67	0	0
Bovine_gammaherpesvirus_4	0	0	0	0	0	0	0	82	0	0
Human_immunodeficiency_virus_1	4	0	8	73	0	0	0	0	0	14
Alcelaphine_gammaherpesvirus_1	0	0	33	0	66	0	0	0	33	0
Saimiriine_alphaherpesvirus_1	0	0	0	0	0	0	0	99	99	0
Pseudomonas_phage_Lu11	202	0	0	0	0	0	0	0	0	0
Pestivirus_Giraffe_1	32	13	16	20	45	24	16	21	4	20
Staphylococcus_phage_StB27	45	0	179	0	0	0	0	0	0	0
Staphylococcus_virus_CNPH82	0	104	0	0	0	0	0	0	0	122
Staphylococcus_phage_StB20	98	108	97	46	0	34	33	0	0	0
Propionibacterium_virus_P104A	298	99	0	0	0	49	0	0	0	0
Woolly_monkey_sarcoma_virus	354	0	101	164	284	316	88	50	6	101
Aotine_betaherpesvirus_1	199	998	0	0	0	199	199	199	0	199
Abelson_murine_leukemia_virus	228	44	434	258	398	322	216	130	18	200
Cyprinid_herpesvirus_3	439	439	219	73	0	146	219	219	732	146
Saccharomyces_cerevisiae_killer_virus_M1	175	930	69	120	267	251	395	218	337	281
Human_endogenous_retrovirus_K	433	207	595	784	1601	505	248	410	99	383
Choristoneura_rosaceana_entomopoxvirus	0	2514	0	0	0	1257	1257	1257	0	0
Saimiriine_gammaherpesvirus_2	1802	200	1201	200	800	600	400	800	200	400
Taterapox_virus	0	956	0	0	956	0	0	1913	956	1913
Cyprinid_herpesvirus_1	1493	426	426	213	426	1066	1066	853	1066	1706
Murine_osteosarcoma_virus	1137	1025	1384	1565	1782	1091	1279	1057	301	1734
Glypta_fumiferanae_ichnovirus	120790	50958	27366	24535	36803	31141	48127	30197	65113	63226
Unclassified	510360	235979	128240	112162	173716	147933	214271	150225	276036	281685

## Sheet: Discovery cohort data
Sample SRA id	Bioproject	State	Sex	Age	Tissue sample	Pmi	Rin	Read Count	Base Count	Instrument Model	Library Layout	Library Strategy	Library Source	Library Selection
SRR15527815	PRJNA756274	Control	male	NA	Putamen	29	5.4	37310354	7536691508	Illumina HiSeq 2500	PAIRED	RNA-Seq	TRANSCRIPTOMIC	cDNA
SRR15527817	PRJNA756274	Control	female	NA	Putamen	11	3	38310368	7738694336	Illumina HiSeq 2500	PAIRED	RNA-Seq	TRANSCRIPTOMIC	cDNA
SRR15527825	PRJNA756274	Control	male	NA	Putamen	16	7.5	37490264	7573033328	Illumina HiSeq 2500	PAIRED	RNA-Seq	TRANSCRIPTOMIC	cDNA
SRR15527833	PRJNA756274	Control	female	NA	Putamen	40	8.2	83300086	16826617372	Illumina HiSeq 2500	PAIRED	RNA-Seq	TRANSCRIPTOMIC	cDNA
SRR15527834	PRJNA756274	Control	female	NA	Putamen	23	7.3	37438832	7562644064	Illumina HiSeq 2500	PAIRED	RNA-Seq	TRANSCRIPTOMIC	cDNA
SRR10044449	PRJNA563007	Control	female	NA	Putamen	NA	NA	41549630	4154963000	Illumina HiSeq 2000	PAIRED	RNA-Seq	TRANSCRIPTOMIC	cDNA
SRR10044450	PRJNA563007	Control	male	NA	Putamen	NA	NA	45705416	4570541600	Illumina HiSeq 2000	PAIRED	RNA-Seq	TRANSCRIPTOMIC	cDNA
SRR10044451	PRJNA563007	Control	male	NA	Putamen	NA	NA	30792963	3079296300	Illumina HiSeq 2000	PAIRED	RNA-Seq	TRANSCRIPTOMIC	cDNA
SRR3500570	PRJNA321439	Control	NA	NA	Putamen	NA	NA	24103338	2386230462	Illumina HiSeq 2000	Single	RNA-Seq	TRANSCRIPTOMIC	cDNA
SRR3500571	PRJNA321439	Control	NA	NA	Putamen	NA	NA	5495047	544009653	Illumina HiSeq 2000	Single	RNA-Seq	TRANSCRIPTOMIC	cDNA
SRR3500572	PRJNA321439	Control	NA	NA	Putamen	NA	NA	13256121	1312355979	Illumina HiSeq 2000	Single	RNA-Seq	TRANSCRIPTOMIC	cDNA
SRR3500573	PRJNA321439	Control	NA	NA	Putamen	NA	NA	19210605	1901849895	Illumina HiSeq 2000	Single	RNA-Seq	TRANSCRIPTOMIC	cDNA
SRR9703414	PRJNA555211	MSA	female	63	Putamen	22	9.6	31080239	6278208278	Illumina HiSeq 3000	PAIRED	RNA-Seq	TRANSCRIPTOMIC	cDNA
SRR9703416	PRJNA555211	MSA	female	63	Putamen	29	9.2	35740732	7219627864	Illumina HiSeq 3000	PAIRED	RNA-Seq	TRANSCRIPTOMIC	cDNA
SRR9703418	PRJNA555211	MSA	female	61	Putamen	26	9.3	32410956	6547013112	Illumina HiSeq 3000	PAIRED	RNA-Seq	TRANSCRIPTOMIC	cDNA
SRR9703420	PRJNA555211	MSA	female	69	Putamen	28	7.3	35261007	7122723414	Illumina HiSeq 3000	PAIRED	RNA-Seq	TRANSCRIPTOMIC	cDNA
SRR9703422	PRJNA555211	MSA	male	66	Putamen	32	7.2	34073349	6882816498	Illumina HiSeq 3000	PAIRED	RNA-Seq	TRANSCRIPTOMIC	cDNA
SRR9703424	PRJNA555211	MSA	male	74	Putamen	24	5.8	38423813	7761610226	Illumina HiSeq 3000	PAIRED	RNA-Seq	TRANSCRIPTOMIC	cDNA
SRR9703426	PRJNA555211	MSA	female	59	Putamen	24	9.2	34340013	6936682626	Illumina HiSeq 3000	PAIRED	RNA-Seq	TRANSCRIPTOMIC	cDNA
SRR9703428	PRJNA555211	MSA	male	56	Putamen	72	9.2	29119487	5882136374	Illumina HiSeq 3000	PAIRED	RNA-Seq	TRANSCRIPTOMIC	cDNA
SRR9703430	PRJNA555211	MSA	female	56	Putamen	31	8.8	27100554	5474311908	Illumina HiSeq 3000	PAIRED	RNA-Seq	TRANSCRIPTOMIC	cDNA
SRR9703432	PRJNA555211	MSA	female	70	Putamen	24	6.9	26240148	5300509896	Illumina HiSeq 3000	PAIRED	RNA-Seq	TRANSCRIPTOMIC	cDNA
SRR9696523	PRJNA555099	PD	female	80	Putamen	15.5	8.7	31889100	6441598200	Illumina HiSeq 3000	PAIRED	RNA-Seq	TRANSCRIPTOMIC	cDNA
SRR9696525	PRJNA555099	PD	male	74	Putamen	15	8.2	32582163	6581596926	Illumina HiSeq 3000	PAIRED	RNA-Seq	TRANSCRIPTOMIC	cDNA
SRR9696527	PRJNA555099	PD	male	70	Putamen	24	7.3	31193139	6301014078	Illumina HiSeq 3000	PAIRED	RNA-Seq	TRANSCRIPTOMIC	cDNA
SRR9696529	PRJNA555099	PD	female	87	Putamen	14	7.4	29676961	5994746122	Illumina HiSeq 3000	PAIRED	RNA-Seq	TRANSCRIPTOMIC	cDNA
SRR9696531	PRJNA555099	PD	female	72	Putamen	25	7.5	34596892	6988572184	Illumina HiSeq 3000	PAIRED	RNA-Seq	TRANSCRIPTOMIC	cDNA
SRR9696533	PRJNA555099	PD	female	86	Putamen	27	7.7	34440623	6957005846	Illumina HiSeq 3000	PAIRED	RNA-Seq	TRANSCRIPTOMIC	cDNA
SRR9696536	PRJNA555099	PD	female	79	Putamen	5	7.9	43989033	8885784666	Illumina HiSeq 3000	PAIRED	RNA-Seq	TRANSCRIPTOMIC	cDNA
SRR9696537	PRJNA555099	PD	female	84	Putamen	19	7.5	34710193	7011458986	Illumina HiSeq 3000	PAIRED	RNA-Seq	TRANSCRIPTOMIC	cDNA
SRR9696539	PRJNA555099	PD	male	75	Putamen	26	7.3	33562369	6779598538	Illumina HiSeq 3000	PAIRED	RNA-Seq	TRANSCRIPTOMIC	cDNA
SRR9696541	PRJNA555099	PD	male	71	Putamen	23.5	7.3	32362564	6537237928	Illumina HiSeq 3000	PAIRED	RNA-Seq	TRANSCRIPTOMIC	cDNA

## Sheet: Validation cohort data
run_accession	Bioproject	State	Gender	Age	Region	PMI	RIN	read_count	base_count	instrument_model	library_selection	Disease_duration	Dementia medications
SRR19538355	PRJNA845531	PD	male	64	PUT	9	7.4	36592991	11051083282	Illumina NovaSeq 6000	cDNA	23	Yes
SRR19538373	PRJNA845531	PD	male	68	PUT	22.15	2.9	77240890	23326748780	Illumina NovaSeq 6000	cDNA	5	No
SRR19538376	PRJNA845531	PD	male	69	CAU	16.06	6.3	36608523	11055773946	Illumina NovaSeq 6000	cDNA	22	No
SRR19538378	PRJNA845531	PD	male	84	CAU	4.75	7.4	46518958	14048725316	Illumina NovaSeq 6000	cDNA	5	No
SRR19538398	PRJNA845531	PD	female	65	CAU	23.92	7.5	49738589	15021053878	Illumina NovaSeq 6000	cDNA	7
SRR19538400	PRJNA845531	PD	female		CAU	25.48	6.7	43135076	13026792952	Illumina NovaSeq 6000	cDNA		No
SRR19538403	PRJNA845531	PD	male	68	PUT	21.75	4	40567359	12251342418	Illumina NovaSeq 6000	cDNA	7	Yes
SRR19538406	PRJNA845531	PD	male	74	CAU	14.83	5.6	40235136	12151011072	Illumina NovaSeq 6000	cDNA	4	Yes
SRR19538407	PRJNA845531	PD	male	74	PUT	14.83	3.3	37365089	11284256878	Illumina NovaSeq 6000	cDNA	4	Yes
SRR19538408	PRJNA845531	PD	male	62	CAU	25	6.4	52181632	15758852864	Illumina NovaSeq 6000	cDNA	7	Yes

## Sheet: Shared viruses 
Common viruses in Discovery Cohort and Validation Cohort		Viruses identified by LEfSe	Detected in the independent validation
Abelson murine leukemia virus		Saccharomyces cerevisiae killer virus M1	Yes
Murine osteosarcoma virus		Taterapox virus	Yes
Woolly monkey sarcoma virus		Human endogenous retrovirus K	Yes
Human endogenous retrovirus K		Murine osteosarcoma virus	Yes
Bovine gammaherpesvirus 4		Abelson murine leukemia virus	Yes
Ateline gammaherpesvirus 3		Woolly monkey sarcoma virus	Yes
Saimiriine gammaherpesvirus 2		Pestivirus Giraffe1	Yes
Alcelaphine gammaherpesvirus 1		Pestivirus A	Yes
Cyprinid herpesvirus 1		Alcelaphine gammaherpesvirus1	No
Cyprinid herpesvirus 3		Salmonella virus SP6	No
Aotine betaherpesvirus 1
Taterapox virus
Pestivirus A
Saccharomyces cerevisiae killer virus M1
Pestivirus Giraffe 1
Glypta fumiferanae ichnovirus
